# Supplementary material for: Comparable Response Following Exposure to Biodiesel and Diesel Exhaust Particles in Advanced Multicellular Human Lung Models
Source: Toxics. 2023 Jun 14;11(6):532. doi: 10.3390/toxics11060532 (PMC10304096; doi:10.3390/toxics11060532)
Supplement: Supplementary file 1 [file toxics-11-00532-s001.zip]

Archive with 1 entries (1 files):
- toxics-2307702-supplementary.pdf
